# Supplementary material for: A Review of the Host Plant Location and Recognition Mechanisms of Asian Longhorn Beetle
Source: Insects. 2023 Mar 17;14(3):292. doi: 10.3390/insects14030292 (PMC10054519; doi:10.3390/insects14030292)
Supplement: Supplementary file 1 [file insects-14-00292-s001.zip]

Archive with 5 entries (5 files):
- Supplementary files S1-Table S1.docx
- Supplementary files S2-Table S2.docx
- Supplementary files S3-Table S3.docx
- Supplementary files S4-Table S4.docx
- Supplementary files S5-PPT S1.pptx
